# Supplementary material for: The ectomycorrhizal community of urban linden trees in Gdańsk, Poland
Source: PLoS One. 2021 Apr 26;16(4):e0237551. doi: 10.1371/journal.pone.0237551 (PMC8075230; doi:10.1371/journal.pone.0237551)
Supplement: S1 Dataset — (XLSX) [file pone.0237551.s003.xlsx]

## Sheet: Mycorrhiza
Nb of tree	Roloff	NV	NM	VM	Tylospora asterophora	Inocybe grammopodia	Inocybe cincinnata	Inocybe pelargonium	Inocybe maculata	Inocybe manukanea	Tuber borchii	Tuber rufum	Hebeloma sacchariolens	Sebacina cystidiata	Cenococcum geophilum
Control	0	210	52	154	0	0	0	0	0	0	10	2	0	0	142
Control	0	120	30	80	0	0	0	0	0	0	0	0	0	0	80
Control	0	276	290	346	16	3	0	1	10	0	97	91	0	0	128
Control	0	45	55	45	0	0	0	0	3	0	0	17	0	0	25
Control	0	398	102	133	32	5	0	0	0	58	28	10	0	0	0
Control	0	39	85	127	15	0	0	0	0	0	1	0	0	0	111
Control	0	57	22	38	0	0	0	0	0	0	0	0	0	0	38
Control	0	76		119	0	0	0	0	2	0	0	0	0	0	117
Control	0		35	0	0	0	0	0	0	0	0	0	0	0	0
Control	0			25	0	0	2	0	5	0	0	18	0	0	0
Control	0	177	133	206	1	0	11	0	0	0	40	60	0	0	94
Control	0	28		0	0	0	0	0	0	0	0	0	0	0	0
Control	0	212	55	223	57	5	0	0	0	0	30	84	15	0	32
Control	0	120	67	161	117	19	0	0	0	0	25	0	0	0	0
Control	0	103	10	35	0	0	0	0	0	0	0	0	0	0	35
Control	0	58	15	15	15	0	0	0	0	0	0	0	0	0	0
Control	0	314	102	188	7	1	0	15	6	1	0	0	0	0	158
Control	0	100	5	40	25	0	0	0	0	0	0	0	0	0	15
Control	0	55		79	0	0	0	0	52	0	0	27	0	0	0
Control	0	76	70	350	0	0	14	0	0	0	6	249	0	0	81
10	1	25	10	162	15	0	0	0	0	0	18	2	0	0	127
10	1	57	45	314	2	10	0	0	0	0	234	21	0	0	47
12	1	170	31	95	58	0	0	3	0	0	0	0	0	0	34
12	1	153	46	85	20	7	0	8	0	0	0	0	0	0	50
22	1	145	121	111	42	13	0	0	14	0	19	23	0	0	0
22	1	135	65	79	68	0	0	0	0	0	0	11	0	0	0
24	1	142	15	143	10	0	0	0	0	0	0	0	0	0	133
24	1	10	10	15	0	0	0	0	15	0	0	0	0	0	0
28	1	173	42	121	3	0	0	1	0	0	0	12	0	0	105
28	1	15	32	10	0	0	0	0	0	0	0	0	0	0	10
29	1	32	15	10	0	0	0	0	0	0	0	0	0	0	10
29	1	218	63	105	0	0	0	0	0	0	0	0	0	50	55
3	1	17		2	0	0	0	0	0	0	2	0	0	0	0
3	1	105	28	208	5	0	0	0	171	0	13	0	0	0	19
8	1	122	55	75	0	0	0	0	0	0	15	0	0	0	60
8	1	95	23	47	2	0	0	20	5	0	0	0	0	0	20
18	1	20	7	4	4	0	0	0	0	0	0	0	0	0	0
18	1	15	3	6	6	0	0	0	0	0	0	0	0	0	0
19	1	25	85	40	5	0	0	0	0	0	0	0	0	0	35
19	1	10	70	17	7	0	0	0	0	0	0	0	0	0	10
26	1	10	35	10	0	0	0	0	0	0	0	0	0	0	10
26	1	117	55	146	13	0	0	1	0	0	19	15	0	98	0
2	2	235	47	230	152	20	0	38	5	0	0	0	0	0	15
2	2	208	35	69	23	0	0	0	0	0	0	0	0	0	46
4	2	66	11	28	0	0	0	0	0	0	9	3	0	0	16
4	2	20	15	5	0	0	0	0	0	0	0	0	0	0	5
5	2	55	21	25	0	0	0	10	0	0	0	0	0	0	15
5	2	70	30	10	5	0	0	0	0	0	0	0	0	0	5
14	2		45	3	0	0	0	0	0	0	3	0	0	0	0
14	2	55	45	35	0	0	0	0	0	0	0	35	0	0	0
15	2	5	20	10	0	0	0	0	0	0	0	0	0	0	10
15	2	45	10	5	0	0	0	0	0	0	0	5	0	0	0
16	2	83	60	70	0	0	0	0	0	0	0	12	0	0	58
16	2		32	2	0	0	0	0	0	0	0	0	0	0	2
17	2	10	15	52	0	0	0	0	0	0	2	10	0	0	40
17	2	3	30	42	0	0	0	0	0	0	3	6	0	0	33
23	2	120	30	45	0	0	0	0	0	0	0	0	0	0	45
23	2	198	72	100	0	0	0	0	0	0	0	0	0	0	100
25	2	25	10	20	0	0	0	0	0	0	20	0	0	0	0
25	2		20	5	0	0	0	0	0	0	0	0	0	0	5
33	2	100	7	206	0	0	0	2	0	0	0	4	0	0	200
33	2	44	8	155	0	0	0	3	0	0	0	2	0	0	150
1	3			0	0	0	0	0	0	0	0	0	0	0	0
1	3		25	13	0	0	0	0	0	0	0	0	0	0	13
6	3	3	10	0	0	0	0	0	0	0	0	0	0	0	0
6	3	4	5	0	0	0	0	0	0	0	0	0	0	0	0
7	3	129	103	64	0	2	0	0	0	0	0	33	0	0	29
7	3		35	0	0	0	0	0	0	0	0	0	0	0	0
9	3	20	15	3	0	0	0	0	0	0	0	0	0	0	3
9	3	50	35	14	3	0	0	0	0	0	0	0	0	0	11
11	3		10	0	0	0	0	0	0	0	0	0	0	0	0
11	3	75	43	11	11	0	0	0	0	0	0	0	0	0	0
13	3	119	10	15	5	3	0	4	0	0	0	3	0	0	0
13	3	100	5	21	10	2	0	4	0	0	0	5	0	0	0
21	3	15	3	4	0	0	0	0	0	0	0	0	0	0	4
21	3	5	2	6	0	0	0	0	0	0	0	0	0	0	6
27	3	10	14	4	1	0	0	0	0	0	0	0	0	0	3
27	3	56	14	33	0	0	0	0	0	0	0	5	0	0	28
31	3	12	14	6	1	0	0	0	0	0	0	0	0	0	5
31	3	10	11	7	1	0	0	0	0	0	0	0	0	0	6

## Sheet: Soil
Nb of tree	Roloff	NV	NM	VM	N-NO3 (mg/l)	N-NH4 (mg/l)	P (mg/l)	C-org (%)	pHH2O	K (mg/l)	Ca (mg/l)	Mg (mg/l)	Na (mg/l)	Cl (mg/l)	Cu (mg/l)	Fe (mg/l)	Mn (mg/l)	Zn (mg/l)	Pb (s.m.)	Cr (s.m.)
Control	0	210	52	296	27	10	57	3.12	6.55	140	1012	146	36	20	5.9	88.2	6.4	23.8	44.9	18.9
Control	0	276	290	474	48	6	34	3.54	6.44	122	750	12.6	29	20	6.4	124	1.4	22.6	36.6	20.9
Control	0	45	55	70	48	6	34	3.54	6.44	122	750	12.6	29	20	6.4	124	1.4	22.6	36.6	20.9
Control	0	398	102	133	31	14	55	3.12	7.33	215	2122	181	24	20	6.4	54	2	38.6	88	14.3
Control	0	39	85	238	31	14	55	3.12	7.33	215	2122	181	24	20	6.4	54	2	38.6	88	14.3
Control	0	57	22	76	26	10	66	3	6.81	129	913	104	27	20	7.2	125	1.7	25	54.3	16.3
Control	0	76		236	26	10	66	3	6.81	129	913	104	27	20	7.2	125	1.7	25	54.3	16.3
Control	0		35	0	32	16	67	3.12	7.21	224	1654	171	29	20	7.8	58.3	1.8	33	61.2	14.2
Control	0			25	32	16	67	3.12	7.21	224	1654	171	29	20	7.8	58.3	1.8	33	61.2	14.2
Control	0	177	133	300	21	15	73	2.64	7.32	189	1704	141	< 20	20	7.1	67.8	1.8	32.5	56.1	< 12,7
Control	0	28		0	21	15	73	2.64	7.32	189	1704	141	< 20	20	7.1	67.8	1.8	32.5	56.1	< 12,7
Control	0	212	55	255	30	12	86	2.76	7.18	176	1068	166	31	20	7.8	85.2	1.8	19	58.6	18.9
Control	0	120	67	161	30	12	86	2.76	7.18	176	1068	166	31	20	7.8	85.2	1.8	19	58.6	18.9
Control	0	103	10	70	23	6	107	1.86	6.73	97	1157	112	< 20	20	8.1	89.4	2.2	26	51.6	16.2
Control	0	58	15	15	23	6	107	1.86	6.73	97	1157	112	< 20	20	8.1	89.4	2.2	26	51.6	16.2
Control	0	314	102	346	34	12	108	3	6.91	170	1056	141	24	20	8.1	72.4	1.6	29	73.8	16.4
Control	0	100	5	55	34	12	108	3	6.91	170	1056	141	24	20	8.1	72.4	1.6	29	73.8	16.4
Control	0	55		79	20	<5**	20	1.96	6.3	43	663	84	21	20	4.8	195	1.3	20	28	18
Control	0	76	70	431	21	<5**	21	1.96	6.3	43	663	93	21	20	4.8	195	1.3	20	28	18
10	1	25	10	289	24	11	59	2.1	7.3	168	1321	103	78	33	9.1	72.1	2.2	14	99.4	17.3
10	1	57	45	361	24	11	59	2.1	7.3	168	1321	103	78	33	9.1	72.1	2.2	14	99.4	17.3
12	1	170	31	129	28	10	81	2.22	7.38	155	1656	143	39	20	9.3	48.1	2.2	19.9	49.2	14
12	1	153	46	135	28	10	81	2.22	7.38	155	1656	143	39	20	9.3	48.1	2.2	19.9	49.2	14
22	1	145	121	111	23	12	59	3.72	7.45	160	1774	160	90	29	18.9	74	2.6	115	183	61.2
22	1	135	65	79	23	12	59	3.72	7.45	160	1774	160	90	29	18.9	74	2.6	115	183	61.2
24	1	142	15	276	20	9	63	1.98	7.74	162	1966	133	72	35	12.2	48.9	2.5	45.5	86.1	20.4
24	1	10	10	15	20	9	63	1.98	7.74	162	1966	133	72	35	12.2	48.9	2.5	45.5	86.1	20.4
28	1	173	42	226	26	16	36	2.58	7.83	227	2664	170	237	65	7	40.5	1.7	21	133	19
28	1	15	32	20	26	16	36	2.58	7.83	227	2664	170	237	65	7	40.5	1.7	21	133	19
29	1	32	15	20	34	16	79	3.66	7.35	234	1213	151	153	65	7.3	54.1	2.1	24	66	20.6
29	1	218	63	160	34	16	79	3.66	7.35	234	1213	151	153	65	7.3	54.1	2.1	24	66	20.6
3	1	17		2	27	5	55	2.88	7.3	136	1525	142	78	30	8	65.8	1.6	34	93.9	13.7
3	1	105	28	227	27	5	55	2.88	7.3	136	1525	142	78	30	8	65.8	1.6	34	93.9	13.7
8	1	122	55	135	15	10	47	1.28	7.73	139	1310	84	66	20	6.5	55.7	2.5	13.5	38.9	< 12,6
8	1	95	23	67	15	10	47	1.28	7.73	139	1310	84	66	20	6.5	55.7	2.5	13.5	38.9	< 12,6
18	1	20	7	4	16	<5**	38	1.8	8.27	37	1719	78	302	21	10.8	65	2	20	352	17.3
18	1	15	3	6	16	<5**	38	1.8	8.27	37	1719	78	302	21	10.8	65	2	20	352	17.3
19	1	25	85	75	17	10	59	3.78	7.67	146	1815	122	228	38	10.4	57.7	2.1	87	158	42.4
19	1	10	70	27	17	10	59	3.78	7.67	146	1815	122	228	38	10.4	57.7	2.1	87	158	42.4
26	1	10	35	20	26	11	23	2.76	7.79	183	2678	185	168	31	5.5	44.5	2.9	24	51.5	20.1
26	1	117	55	146	26	11	23	2.76	7.79	183	2678	185	168	31	5.5	44.5	2.9	24	51.5	20.1
2	2	235	47	245	26	6	87	2.46	7.23	62	1618	93	34	21	6.4	50.2	7.9	30.2	103	15
2	2	208	35	115	26	6	87	2.46	7.23	62	1618	93	34	21	6.4	50.2	7.9	30.2	103	15
4	2	66	11	44	20	15	57	2.88	7.47	140	1600	134	155	48	8	56.6	1.7	42	93	20.1
4	2	20	15	10	20	15	57	2.88	7.47	140	1600	134	155	48	8	56.6	1.7	42	93	20.1
5	2	55	21	40	23	12	95	2.58	7.38	168	910	96	199	38	8.9	71.8	1.8	44.5	73.5	14.2
5	2	70	30	15	23	12	95	2.58	7.38	168	910	96	199	38	8.9	71.8	1.8	44.5	73.5	14.2
14	2		45	3	24	<5**	27	3.96	8.5	23	1778	60	656	32	19.7	59.7	1.8	74	417	128
14	2	55	45	35	24	<5**	27	3.96	8.5	23	1778	60	656	32	19.7	59.7	1.8	74	417	128
15	2	5	20	20	19	5	32	3.54	7.82	57	1650	89	802	509	22.7	58.6	2.1	97.5	273	136
15	2	45	10	5	19	5	32	3.54	7.82	57	1650	89	802	509	22.7	58.6	2.1	97.5	273	136
16	2	83	60	128	31	<5**	52	2.94	8.36	54	851	61	779	27	17.6	85.3	1.7	37.5	203	70.2
16	2		32	4	31	<5**	52	2.94	8.36	54	851	61	779	27	17.6	85.3	1.7	37.5	203	70.2
17	2	10	15	92	17	<5**	68	3.36	8.18	46	811	47	454	50	13.4	95	2.3	26.5	101	19.5
17	2	3	30	75	17	<5**	68	3.36	8.18	46	811	47	454	50	13.4	95	2.3	26.5	101	19.5
23	2	120	30	90	25	14	63	2.64	7.62	315	1762	112	150	28	9.3	64	1.9	52.5	125	74
23	2	198	72	200	25	14	63	2.64	7.62	315	1762	112	150	28	9.3	64	1.9	52.5	125	74
25	2	25	10	20	22	9	21	2.7	7.82	154	2782	183	221	104	5.1	18.3	3.5	22.5	50.2	19.8
25	2		20	10	22	9	21	2.7	7.82	154	2782	183	221	104	5.1	18.3	3.5	22.5	50.2	19.8
33	2	100	7	406	22	9	37	1.64	7.75	134	1474	119	73	<20	3.4	66.6	1.7	7.9	17.6	19.4
33	2	44	8	305	22	9	37	1.64	7.75	134	1474	119	73	<20	3.4	66.6	1.7	7.9	17.6	19.4
1	3	10	15	8	23	7	31	2.34	7.8	97	987	71	307	58	23.2	58.3	5.9	23.8	170	45.2
1	3	20	10	18	23	7	31	2.34	7.8	97	987	71	307	58	23.2	58.3	5.9	23.8	170	45.2
6	3	3	10	0	24	10	62	2.64	7.38	137	1822	159	146	39	7.7	68.8	2	21	59.1	< 12,7
6	3	4	5	0	24	10	62	2.64	7.38	137	1822	159	146	39	7.7	68.8	2	21	59.1	< 12,7
7	3	129	103	93	24	7	25	1.3	7.93	108	2870	151	73	20	6.5	63.8	4.1	19.1	80.2	15.3
7	3		35	0	24	7	25	1.3	7.93	108	2870	151	73	20	6.5	63.8	4.1	19.1	80.2	15.3
9	3	20	15	6	27	5	19	3.48	8.02	57	2118	89	448	103	21.1	45.3	1.6	44	181	34.7
9	3	50	35	25	27	5	19	3.48	8.02	57	2118	89	448	103	21.1	45.3	1.6	44	181	34.7
11	3		10	0	28	5	30	2.52	8.46	77	1894	69	703	60	22.5	77.1	2.9	66	230	84.4
11	3	75	43	11	28	5	30	2.52	8.46	77	1894	69	703	60	22.5	77.1	2.9	66	230	84.4
13	3	119	10	15	20	<5**	39	2.58	8.27	69	1896	95	451	90	16.6	45.5	2	24.5	152	25.8
13	3	100	5	21	20	<5**	39	2.58	8.27	69	1896	95	451	90	16.6	45.5	2	24.5	152	25.8
21	3	15	3	8	16	7	23	2.04	7.88	118	2100	112	105	31	6.7	67	2.1	20	69.5	37.9
21	3	5	2	12	16	7	23	2.04	7.88	118	2100	112	105	31	6.7	67	2.1	20	69.5	37.9
27	3	10	14	7	21	7	40	3.06	7.69	132	1982	114	206	76	7.4	47	1.6	22	85.3	17.6
27	3	56	14	61	21	7	40	3.06	7.69	132	1982	114	206	76	7.4	47	1.6	22	85.3	17.6
31	3	12	14	11	18	7	90	2.4	7.62	105	1014	80	171	31	11.2	57.1	1.7	48.5	134	36.4
31	3	10	11	13	18	7	90	2.4	7.62	105	1014	80	171	31	11.2	57.1	1.7	48.5	134	36.4
